# Supplementary material for: MyoGestic: EMG interfacing framework for decoding multiple spared motor dimensions in individuals with neural lesions
Source: Sci Adv. 2025 Apr 9;11(15):eads9150. doi: 10.1126/sciadv.ads9150 (PMC11980827; doi:10.1126/sciadv.ads9150)
Supplement: Supplementary file 2 — Movies S1 to S5 [file sciadv.ads9150_movies_s1_to_s5.zip]

Archive with 5 entries (5 files):
- ads9150_movie_s1.mp4
- ads9150_movie_s2.mp4
- ads9150_movie_s3.mp4
- ads9150_movie_s4.mp4
- ads9150_movie_s5.mp4
